# Supplementary material for: Photoactive and Luminescent Transition Metal Complexes as Anticancer Agents: A Guiding Light in the Search for New and Improved Cancer Treatments
Source: Biomedicines. 2022 Mar 1;10(3):578. doi: 10.3390/biomedicines10030578 (PMC8945219; doi:10.3390/biomedicines10030578)
Supplement: Supplementary file 1 [file biomedicines-10-00578-s001.zip]

Archive with 1 entries (1 files):
- biomedicines-1599302-supplementary.pdf
